# Supplementary material for: The Evolution and Functional Roles of miR408 and Its Targets in Plants
Source: Int J Mol Sci. 2022 Jan 4;23(1):530. doi: 10.3390/ijms23010530 (PMC8745667; doi:10.3390/ijms23010530)
Supplement: Supplementary file 1 [file ijms-23-00530-s001.zip]

Archive with 6 entries (6 files):
- Table S1.xlsx
- Table S2.xlsx
- Table S3.xlsx
- Table S4.xlsx
- Table S5.pdf
- Table S6.xlsx
