# Supplementary material for: The Evolution and Functional Roles of miR408 and Its Targets in Plants
Source: Int J Mol Sci. 2022 Jan 4;23(1):530. doi: 10.3390/ijms23010530 (PMC8745667; doi:10.3390/ijms23010530)
Supplement: Supplementary file 1 [file ijms-23-00530-s001.zip › Table S1.xlsx]

## Sheet: Sheet1
Table S1 Currently available plant miR408 precursor sequences in the publicly available miRNA database, miRBase
Precursor ID	Precursor Sequence
ath-MIR408	AAGGUUAGAUUGGUAUUGCAAUGAAAGAAGACAAAGCGGUAAUGAGAGAGAGACAGGGAACAAGCAGAGCAUGGAUUGAGUUUACUAAAACAUUAAACGACUCUGUUUUGUCUCUACCCAUGCACUGCCUCUUCCCUGGCUCCCUCUUUUUUUCUCUAUAUUUCUCUCUCUCCUUUCAUUUCACAGCUUUCAAUGGAAUUUUAUUGCUACUGCUAACG
osa-MIR408	GGGAGUUCUGUGAUUGGAGAGGAGAGGAGACAGGGAUGAGGCAGAGCAUGGGAUGGGGCUAUCAACAGAUGUAGAUUAUUCCUUGCACAAGAGAUGAUGAUGAGCUGUGAAUGAGUUCUGAGAGAUGGCUGGUGUUGUUGUUGCUCCCUCCCCUGCACUGCCUCUUCCCUGGCUCCCCUGCACACCUCUCUCUCUCUCUCUCUCUCUCUGUGU
sof-MIR408a	AGAAGAUGGGUAUGGUUGGAGACAGGGAUGAGGCAGAGCAUGGGAUGAGGCCAUCAACAAAAUUUCCAAUUUCUGUCCUCCGCUAGGCCGCUACUGCAUUUCUGUUUGCUUGCUCACAAAACGGAGGGAUUUGUGAGAGUUAUCAGGCAGAAAGAACAAAGAAGGUGCCUCCCUGGUGAAGUGGUGAUGGCCUGACCUGAGACGGCUGAGAGCUCAGCUGGUGUCCUGUUGUUGCUUCCUCCCCUGCACUGCCUCUUCCCUGGCUCCCCACCGUUGCCCUUGC
sof-MIR408b	AGAAGAUGGGUAUGGUUGGAGACAGGGAUGAGGCAGAGCAUGGGAUGGGGCCAUCAACAAAAUUUCCAAUUUCUGUCCUCCGCUAGGCCGCUACUGCAUUUAUGUUUGCUUGCUCACAAAACGGAGGGAUUUGUGAGAGUUAUCAGGCAGAAAGAACAAAGAAGGUGCCUCCCUGGUGAAGUGGUGAUGGCCUGACCUGAGAGGGCUGAGAGCUCAGCUGGUGUCCUGGUGUUGUUGCUUCCUCCCCUGCACUGCCUCUUCCCUGGCUCCCCACCGUUGCCCUUGC
sof-MIR408c	AGAAGAUGGGUAUGGUUGGAGACAGGGAUGAGGCAGAGCAUGGGAUGGGGCCAUCAACAAAAUUUCCAAUUUCUGUCCUCCGCUAGGCCGCUACUGCAUUUCUGUUUGCUUGCUCACAAAACGGAGGGAUUUGUGAGAGUUAUCAGGCAGAAAGAACAAAGAAGGUGCCUCCCUGGUGAAGUGGUGAUGGCCUGACCUGAGAGGGCUGAGAGCUCAGCUGGUGUCCUGGUGUUGUUGCUUCCUCCCCUGCACUGCCUCUUCCCUGGCUCCCCACCGUUGCCCUUGC
sof-MIR408d	GGAAGGUAUGUUUGAUUGGAGACAGGGACGAGGCAGAGCAUGGGAUGGGGCCAUCAACAAAAUUUCCAAUUUCCGUUUGCUUGCUCACAAAACGAAGGUGCCUGCCUCCCUGGUGAUGGCCUGACCUGAGAGGGCUGAGAGCUCAGCUGGUGUCCUGGUGUUGUUGCUUCCACCCCUGCACUGCCUCUUCCCUGGCUCCCCACCGUUGCCCUUGC
sof-MIR408e	AGAAGAUGGGUAUGGUUGGAGACAGGGAUGAGGCAGAGCAUGGGAUGAGGCCAUCAACAAAAUUUCCAAUUUCUGUCCUCCGCUAGGCCGCUACUGCAUUUAUGUUUGCUUGCUCACAAAACGGAGGGAUUUGUGAGAGUUAUCAGGCAGAAAGAACAAAGAAGGUGCCUCCCUGGUGAAGUGGUGAUGGCCUGACCUGAGACGGAUGAGAGCUCAGCUGGUGUCCUGUUGUUGCUUACUUCCCUGCACUGACUCUUCCCUGGCUCCCCACCGUUGCCCUUGC
zma-MIR408a	GGGGUUGGUUUUGAUUUGGAGACAGGGAUGAGACAGAGCAUGGGAUGGGGCCAUCAACAAAGUGGAGGGACUAGCUUGCGAGGCAGAAAGAAGGUGCCAGUGCCGGUGCCUCCCCGGUGAAACGAUGAUGGGAGUGUUGUUGCUCCCUCCCCUGCACUGCCUCUUCCCUGGCUCCGAUCCCCCACCGUUGC
ptc-MIR408	AGAGACAGAUGAAGACGGGGAACAGGCAGAGCAUGGAUGGAGCUACUAACAGAAGUACUUGUUUUGGCUCUACCCAUGCACUGCCUCUUCCCUGGCUUGUGGCUC
ppt-MIR408a	ACAACCAGCACUGCACUGCAUCUUCCCUGUGCCAUCUUCGUCGAUUGUCUCGUACCGAAAGUGAUUCAACCACAGCGAGAUCAGACUCAACUGUUAAAGCUGAUGACACUGAUACGAGAUGAUGAAGACAUAGGCAGGGCAGCCAGUG
pta-MIR408	GAGACAGGGACGAGUUAGGGCAUGGGAGUUGCAUAUGCAGAAACGUCUGCUUCUGCCAUUCUUAUGCACUGCCUCUUCCCUGGCUC
ppt-MIR408b	GUGGAAGAGAGAGAGUGGUGGAAGGGAGGGAAGCCAGCGUGAGGCAAUGCAUGACAACAGCAUGCCCAGGAGGUCCUGAGGGUGUUGUCCUCAUGCACUGCCUCUUCCCUGGCUUCCCUACAUAGCUCGCCAUUCUUGUGCUCU
smo-MIR408	AUUUAGUAGUAGCUAGGGAGAGACAUUGCAUGAUAGCUACACCAAAGAGCAACCUCGGCUCCUUGUGUGGCUUUGAUGCACUGCCUCUUCCCUGGCUGCGGCCAAGUUA
tae-MIR408	AUUUUGUGAGUGGAGAGGGGGGAGGAGACAGGGAUGGAGCAGAGCAAGGGAUGAGGCAAGCAACAAAAUUUACCACCUGAUUAUGAGAAGAGGGAGAGAGUUGCCAGAGCUUCUGUUGCUGUUGUUGCUCCCUCCCUGCACUGCCUCUUCCCUGGCUCCCCUCCCAAAUCUCUCCCUCCCCCUCUCU
vvi-MIR408	AAGAGGAAGACGGGGACGAGGUAGUGCAUGGAUGGAACUAUUAACAGAAGAAUGUUAAGCUGUUUUUGCUCUACCCAUGCACUGCCUCUUCCCUGGCUCUGUCUCUC
sbi-MIR408	ACAGGGACGAGGCAGAGCAUGGGAUGGGGCCAUCAACAACAAAAUUUCCAAUUUCCGUUUGCUUGCCCACAAAAUGGAGGGACUUGUCAGGAGAGGUAUCAGGCAGAGAGAAGGUGCCUCCCUGGUGAAAUGGUGAUGGCCUGAGAGAGCUCAGCUGGUGUCCUGGUGUUGUUGCUUCCUCCCCUGCACUGCCUCUUCCCUGGCU
aqc-MIR408	AGCCAGGGAAGAGGCAGUGCAUGGAAAGAGCAACAACAAUAUUUGUGUUGAUUGGUUCAUUCCAUGCUCUGCCUCAUCCUUGUCUGU
zma-MIR408b	GACAGGGACGAGGCAGAGCAUGGGUAGGGGGCCAUCAACAGAAUUCCAAAUUUGAUUUCUGUUUGCUCGCUCACAAAAUGGAGGGACUCACCACAAACACACUCAGGCGUUGUUGCUCCCUCCCCUGCACUGCCUCUUCCCUGGCUC
rco-MIR408	AAAGACUGGGAACAGGCAGUGCAUGGAUGGGGCUACUAACAGAAAACAUCUGUUUUGGCUCUACCCCUGCACUGCCUCUUCCCUGGCUUCCG
aly-MIR408	AAAGGUUAGAUUGGUAUUGCAAUGAAAGAAGUGGUAAUGAUAGAGAGAGACAGGGAACAAGCAGAGCAUGGAUUGAGUUUACUAAAACAUUAAACGACUCUGUUUUGUCUCUACCCAUGCACUGCCUCUUCCCUGGCUCCCUCUUUUCUCUCUCUCUCUCUCUCUCUCCCUCUCUCUAUUUCUUUCUCUCCUUUCAUUUCAAUGGAUUUUU
ahy-MIR408	GAAGAAGAGAUGACAAAGAACUGGGAACAGGCAGAGCAUGAAUGGAACUAUCAAUAGACACAUUUUGUUCAUUGACGCUCAUGCACUGCCUCUUCCCUGGCUCUCUCUUUCUUUUUCCUUCU
csi-MIR408	AGGUAAUAAUAACUCUUUGGUGUGUGCGUGAGAGAGAGGCAAGAAGCAAGAGACAAAAGACGGGGAACAGGCAGAGCAUGGAUGGAACCAUUAACAGGUUCUCUGUUUUGGCUCCUCCCAUGCACUGCCUCUUCCCUGGCUCUCUGCCUUCCU
gma-MIR408d	AAGGCUGGGAACAGGCAGAGCACGAAUGGAGCUAUCAACAGAAAAUGGAGAAGUGAGAAAUGAGAGGAGAGAAAGAGAGAGAUCUGUUAGGGCUACGCUCAUGCACUGCCUCUUCCCUGGCUCUGUCUCU
bdi-MIR408	GGGGAGGAGACAGGGAUGGAGCAGAGCAUGGGAUGGGGCUAACAGCAAAAUUACGUUCGUUAUUACUUCCACUAUAUGCUGUGAGAGCUGCUGCUGCUGUGUUGUUGCUCCCUCCCCUGCACUGCCUCUUCCCUGGCUCCCCUGC
ssp-MIR408d	GAGACAGGGACGAGGCAGAGCAUGGGAUGGGGCCAUCAACAAAAUUUCCAAUUUCCGUUUGCUUGCUCACAAAACGAAGGUGCCUGCCUCCCUGGUGAUGGCCUGACCUGAGAGGGCUGAGAGCUCAGCUGGUGUCCUGGUGUUGUUGCUUCCACCCCUGCACUGCCUCUUCCCUGGCUC
ssp-MIR408a	GAGACAGGGAUGAGGCAGAGCAUGGGAUGAGGCCAUCAACAAAAUUUCCAAUUUCUGUCCUCCGCUAGGCCGCUACUGCAUUUCUGUUUGCUUGCUCACAAAACGGAGGGAUUUGUGAGAGUUAUCAGGCAGAAAGAACAAAGAAGGUGCCUCCCUGGUGAAGUGGUGAUGGCCUGACCUGAGACGGCUGAGAGCUCAGCUGGUGUCCUGUUGUUGCUUCCUCCCCUGCACUGCCUCUUCCCUGGCUC
gma-MIR408a	GAGACAGGACAAAGCAGGGGAACAGGCAGAGCAUGGAUGGAGCUAUCAACACAAUAUUGUCAAGAAACUGAGAGUGAGAGGAGAAAUAUGUUGUGGUUCUGCUCAUGCACUGCCUCUUCCCUGGCUCUGUCUC
gma-MIR408b	GACAAAGGCUGGGAACAGGCAGGGCACGAAUGGAGCUAUCAACAGAAAAUGGUAAAGUGAGAAUGAAAGGAGAGAGAGAGAGAGAGAUCUGUUGUGGCUACGCUCAUGCACUGCCUCUUCCCUGGCUCUGUC
gma-MIR408c	GACAAAGCAGGGGAACAGGCAGAGCAUGGAUGGAGCUAUCAACACAAUAUUGUCAAGAAAGUGAGAAAGUGAGAGGAGAAAUCUGUUGUGGUUCUGCUCAUGCACUGCCUCUUCCCUGGCUUUGUC
mtr-MIR408	UAGUUAAUGACAGGACAAAGACAGGGAACAUGCAGAGCAUGGAUGAAACUAUCGACAGUGAAGGAAACUGUUGUGGCUCCACUCAUGCACUGCCUCUUCCCUGGCUUAUAAUCUGUUUUUAUUAU
vun-MIR408	UGUUAAGGAUGUCCACAACAAGGUCGAGGUAACAGUCAGAAACAGGACAGAGCAGGGGAACAGGCAGAGCAUGGAUGGAGUCAUCAACACAAUAGAGCCAAGAAAAUGAGAGUGACAGAACAAAUUAUCUGUUGUGAUUCUGCUCAUGCACUGCCUCUUCCCUGGCUCUAUCAGUAUUUCUCCUUUCUUUCAUAUUGAAUCCAAAACUUUUUUUCUCUUAAGUUUUAGCACAAAUUCACAACC
dpr-MIR408	GGAGAGACGGGGACGAGACAGAGCAUGGCAAGGGAAAAAGAAAAUGGACUUAUUUGCUUUGCCCUUUCCCUGCACUGCCUCUUCCCUGGCUCUCC
mes-MIR408	GAGGGUAAAGAAAGAGACGGACAAAGACUGGGAACAGGCAGAGCAUGGGUGGAACUAUUAACACAAGUAUCUGUUUUAGCACCACCCAUGCACUGCCUCUUCCCUGGCUUGCGGGUCUUCUUUUUCUGCUCCCU
cca-MIR408	UGUGAGGCUAGACGGGGACGAGACAGAGCCCGAAAAAGCCUAGUCAAUACUUGGGUAUGUAUUGUUAUCUUUUUCAUGCACUGCCUCUUCCCUGGCUAUCAUCUUUC
lus-MIR408a	GAUCGAAAGUGAAAAACCCGAGGUAAGAAGGAAGACGAGAAAAAAAGAGGCUGGGAACAGACAGAGCAUGGAUAGAGCUUACUUACAGAAACCCUUUUGUUUUGACCCUUCCCAUGCACUGCCUCUUCCCUGGCCUUUUUCCCUCUUCUCUUCCACCCUCUUUUUCUUUUUUGGUC
nta-MIR408	GAGAGGAUAGACAGGGACGAGGUAGAGCAUGAGAUGUGCAAUUUUUGCUUGCCCAUUCUAUGCACUGCCUCUUCCCUGGCUCUCCUCCCUC
hbr-MIR408a	GGUAAAGAAAGAGACAGACUAAGACUGGGAACAGGCAGAGCAUGGAUGGAGCUAUUAACGGAAAUAUCUGUUUUGGCUCCACCCAUGCACUGCCUCUUCCCUGGCUUGUGGCUCUUCUUUUUCUGCCC
hbr-MIR408b	AAAGAAGAAGACAUACAAAGACUGGGAACAGGCAGAGCAUGAAUGGAGCUACAAACAGAAAUCUCUGUUUUGGCACCACCCAUGCACUGCCUCUUCCCUGGCUUGUGGCUCUUCUUUUUC
mdm-MIR408a	GGAAAGAGAGUUAAUAAGACAGGGAAGAGGUAGAGCAUGGAUGGAGUUCUCAAGAGCAAAAUAGAGCUCUUGUGACUCUACUCAUGCACUGCCUCUUCCCUGGCUUUGCCUCCCUCUCCUUCC
mdm-MIR408b	ACAGGGAAGAGGUAGAGCAUGGAUGGAGUUCUCAAGAGCAAAAUAGAGCUCUUGUGACUCUACUCAUGCACUGCCUCUUCCCUGG
mdm-MIR408c	AAGUAUUUGAGUAAUGCGGAAAGAGAGUUAAUAAGACAGGGAAGAGGUAGAGCAUGGAUGGAGUUCUCAAGAGCAAAAUAGAGCUCUUGUGACUCUACUCAUGCACUGCCURUUCCCUGGCUUUGCCUCCCUCUCCUUCCUUUUUCUCAUCCUCUU
mdm-MIR408d	ACAGGGAAGAGGUAGAGCAUGGAUGGAGUUCUCAAGAGCAAAAUAGAGCUCUUGUGACUCUACUCAUGCACUGCCUCUUCCCUGG
cme-MIR408	GAGCAGCGGGGAACAGACAGAGCAUGAAUGGAGUCCUCAACAGUCUCAAAAUCAAAUCAACACAUACCUUUUACCCUUUUAUCUUCCUGUUGUGCCUCUACUCAUGCACUGCCUCUUCCCUGGCUGCCCCUUAU
lja-MIR408	AUGUUAUUUUGCUGAUGUUGACAGGGAUGAGCUAAGUUGAUCUUGAUGGAGAGACAUGACAAUGGCAGGGAAGAGGCAGAGCAUGGAUGGAGCUAUCAACAAAAUAAAUUGAGAAUGGGAGAAGUUUGUUGUGGCUCUACUCAUGCACUGCCUUUUCCCUGGCCACGUCUCAGUCUCCGUUUCUCAUGAGAGCAUGUUAGGAUACACAGUAGAAAAAACAU
stu-MIR408a	ACAGGGACGAGGCAGCGCAUGAGAUGUACAAUUUUACUAGUUGCCCAUUCCAUGCACAGCCUCUUCCCUGGUU
stu-MIR408b	ACGGGGACGAGACAGAGCAUGAGAUGUGCAAUUUUUACUUGCCUAUUCCAUGCACUGCCUCUUCCCUGGCU
cpa-MIR408	UGGGAAGAGGCAGAGCAUGGAUGGAGUCAUUAACAAUAUACCCUUCUGUUUUUGGUUCUACCCCUGCACUGCCUCUUCCCUGGC
bra-MIR408	UGAAAGGAGAGAAAAAAAAAGAGAAGGGAUAGAAAGAGGAGGGAGCCAGGGAAGAGGCAGUGCAUGGGAAGAGACCAAACAUAGUCAUUUGAUGUUUUGGUAAAAACUCAAUCCAUGCUCUGCUUGUUCCCUGUCUCUCUCUGAUUACCACUUUUGUCUUCUUCAUUU
ata-MIR408	AGGGCAGAGGAGACAGGGAUGGAGCAGAGCAAGGGAUGGGGCAAACAACAAACUUCAACUGCUUCCUUCCACUGAUCACCUCCUGAUUAUAUGACAAGAGCGAGAGAGUUGUGAGAGAUGAGAGCUUUUGUUAUUGUUGUUGUUGUUGCUCCCUCCCUGCACUGCCUCUUCCCUGCCUCCCCUCCCA
vca-MIR408	AAGGAGACGGGGACGAGGUCGGGCAUGCGAGGGGUUGAGUCCGCAUAGAAAAAGAUUCCCUAUGCGGGUGCCCUUCCCAUGCACUGCCUCUUCCCUGGCUCCUU
sly-MIR408	GAUAGACGGGGACGAGCCAGAGCAUGAGAUGUGCAAUUUUUGCUUUGCCUAUUCCAUGCACUGCCUCUUCCCUGGCUCUCCU
fve-MIR408	AAGACAGGGACGAGGUAGAGCAUGGAUGGAGUUCCCAACAGAACAGUCAAGCUGUUGUGGCUCCACUCAUGCACUGCCUCUUCCCUGGCUU
pab-MIR408	AACGGUAGGGAGGCACAGAGAGACAGGGAAGAGUUAGGGCAUGGGAAUUGCACAGGCAGAAACGUCUGCUUCUGCCAUUCUCAUGCACUGCCUCUUCCCUGGCUCACUUCUUCUCCUGUU
cas-MIR408	GAGAUAGACAGGGAACAAGCAGAGCAUGGAUUGAGUUUACUAAAACACUAAACGACUUUUGUCUCUACCCAUGCACUGCCUCUUCCCUGGCUCUUUC
aof-MIR408	AUAACAAAUACAGGAAGGCGAAGGCGAAGCCGGCAUUGAAGAUAUUGGCAUUGAGAGUUGUUGUUGCCCUUUUCAUGCACUGCCUCUUCCCUGGCUUCCAUCACCCUUUCGCCUCCUCUUCUUUCUCUCCCCUCCAAAAUGCUAGCUGUGC
