# Supplementary material for: The Evolution and Functional Roles of miR408 and Its Targets in Plants
Source: Int J Mol Sci. 2022 Jan 4;23(1):530. doi: 10.3390/ijms23010530 (PMC8745667; doi:10.3390/ijms23010530)
Supplement: Supplementary file 1 [file ijms-23-00530-s001.zip › Table S2.xlsx]

## Sheet: Sheet1
Table S2 Currently available plant miR408 mature sequences in the Publicly available miRNA database, miRBase
Mature1_ID	Mature1_Sequence
ath-miR408-5p	ACAGGGAACAAGCAGAGCAUG
ath-miR408-3p	AUGCACUGCCUCUUCCCUGGC
osa-miR408-5p	CAGGGAUGAGGCAGAGCAUGG
osa-miR408-3p	CUGCACUGCCUCUUCCCUGGC
sof-miR408a	CUGCACUGCCUCUUCCCUGGC
sof-miR408b	CUGCACUGCCUCUUCCCUGGC
sof-miR408c	CUGCACUGCCUCUUCCCUGGC
sof-miR408d	CUGCACUGCCUCUUCCCUGGC
sof-miR408e	CUGCACUGACUCUUCCCUGGC
zma-miR408a	CUGCACUGCCUCUUCCCUGGC
ptc-miR408-5p	CGGGGAACAGGCAGAGCAUGG
ptc-miR408-3p	AUGCACUGCCUCUUCCCUGGC
ppt-miR408a	CUGCACUGCAUCUUCCCUGUGC
pta-miR408	AUGCACUGCCUCUUCCCUGGC
ppt-miR408b	UGCACUGCCUCUUCCCUGGCU
smo-miR408	UGCACUGCCUCUUCCCUGGCUG
tae-miR408	CUGCACUGCCUCUUCCCUGGC
vvi-miR408	AUGCACUGCCUCUUCCCUGGC
sbi-miR408	CUGCACUGCCUCUUCCCUGGC
aqc-miR408	UGCUCUGCCUCAUCCUUGUCU
zma-miR408b-5p	CAGGGACGAGGCAGAGCAUGG
zma-miR408b-3p	CUGCACUGCCUCUUCCCUGGC
rco-miR408	CUGCACUGCCUCUUCCCUGGC
aly-miR408-5p	CAGGGAACAAGCAGAGCAUGG
aly-miR408-3p	AUGCACUGCCUCUUCCCUGGC
ahy-miR408-5p	CUGGGAACAGGCAGAGCAUGA
ahy-miR408-3p	AUGCACUGCCUCUUCCCUGGC
csi-miR408-5p	ACGGGGAACAGGCAGAGCAUG
csi-miR408-3p	AUGCACUGCCUCUUCCCUGGC
gma-miR408d	UGCACUGCCUCUUCCCUGGC
bdi-miR408-5p	CAGGGAUGGAGCAGAGCAUGG
bdi-miR408-3p	CUGCACUGCCUCUUCCCUGGC
ssp-miR408d	CUGCACUGCCUCUUCCCUGGC
ssp-miR408a	CUGCACUGCCUCUUCCCUGGC
gma-miR408a-5p	CAGGGGAACAGGCAGAGCAUG
gma-miR408a-3p	AUGCACUGCCUCUUCCCUGGC
gma-miR408b-5p	CUGGGAACAGGCAGGGCACG
gma-miR408b-3p	AUGCACUGCCUCUUCCCUGGC
gma-miR408c-5p	CAGGGGAACAGGCAGAGCAUG
gma-miR408c-3p	AUGCACUGCCUCUUCCCUGGC
mtr-miR408-5p	ACAGGGAACAUGCAGAGCAUG
mtr-miR408-3p	AUGCACUGCCUCUUCCCUGGC
vun-miR408	AUGCACUGCCUCUUCCCUGGC
dpr-miR408	CUGCACUGCCUCUUCCCUGGC
mes-miR408	AUGCACUGCCUCUUCCCUGGC
cca-miR408	UGCACUGCCUCUUCCCUGGCU
lus-miR408a	AUGCACUGCCUCUUCCCUGGC
nta-miR408	UGCACUGCCUCUUCCCUGGCU
hbr-miR408a	AAGACUGGGAACAGGCAGAGCA
hbr-miR408b	ACUGGGAACAGGCAGAGCAUGA
mdm-miR408a	AUGCACUGCCUCUUCCCUGGC
mdm-miR408b	ACAGGGAAGAGGUAGAGCAUG
mdm-miR408c	ACAGGGAAGAGGUAGAGCAUG
mdm-miR408d	ACAGGGAAGAGGUAGAGCAUG
cme-miR408	AUGCACUGCCUCUUCCCUGGC
lja-miR408	CAGGGAAGAGGCAGAGCAUGG
stu-miR408a-5p	ACAGGGACGAGGCAGCGCAUG
stu-miR408a-3p	UGCACAGCCUCUUCCCUGGUU
stu-miR408b-5p	ACGGGGACGAGACAGAGCAUG
stu-miR408b-3p	UGCACUGCCUCUUCCCUGGCU
cpa-miR408	CUGCACUGCCUCUUCCCUGGC
bra-miR408-5p	GGGAGCCAGGGAAGAGGCAGU
bra-miR408-3p	UGCUUGUUCCCUGUCUCUCUC
ata-miR408-5p	CAGGGAUGGAGCAGAGCAAGG
ata-miR408-3p	UGCACUGCCUCUUCCCUGCC
vca-miR408-5p	ACGGGGACGAGGUCGGGCAUG
vca-miR408-3p	UGCACUGCCUCUUCCCUGGCU
sly-miR408	ACGGGGACGAGCCAGAGCAUG
fve-miR408	UGCACUGCCUCUUCCCUGGCU
pab-miR408	ACAGGGAAGAGUUAGGGCAUG
cas-miR408	AUGCACUGCCUCUUCCCUGGC
aof-miR408	UGCACUGCCUCUUCCCUGGCU
