# Supplementary material for: The Evolution and Functional Roles of miR408 and Its Targets in Plants
Source: Int J Mol Sci. 2022 Jan 4;23(1):530. doi: 10.3390/ijms23010530 (PMC8745667; doi:10.3390/ijms23010530)
Supplement: Supplementary file 1 [file ijms-23-00530-s001.zip › Table S3.xlsx]

## Sheet: Sheet1
Table S3 The distribution of plant miR408 precursor member
MIR408	Species	Familia	Ordo	Classis	Divisio
ppt-MIR408a	Physcomitrella patens	Funariaceae	Bryales	Musci	Bryophyta
ppt-MIR408b	Physcomitrella patens	Funariaceae	Bryales	Musci	Bryophyta
smo-MIR408	Selaginella moellendorffii	Selaginellaceae	Selaginellales	Lycopodiinae	Pteridophyta
pta-MIR408	Pinus taeda	Pinaceae	Pinales	Coniferopsida	Gymnospermae
pab-MIR408	Picea abies	Abietoideae	Pinales	Coniferopsida	Gymnospermae
ath-MIR408	Arabidopsis thaliana	Brassicaceae	Capparineae	Dicotyledons	Angiosperms
osa-MIR408	Oryza sativa	Poaceae	Poales	Monocotyledons	Angiosperms
sof-MIR408a	Saccharum officinarum	Poaceae	Poales	Monocotyledons	Angiosperms
sof-MIR408b	Saccharum officinarum	Poaceae	Poales	Monocotyledons	Angiosperms
sof-MIR408c	Saccharum officinarum	Poaceae	Poales	Monocotyledons	Angiosperms
sof-MIR408d	Saccharum officinarum	Poaceae	Poales	Monocotyledons	Angiosperms
sof-MIR408e	saccharum officinarum	Poaceae	Poales	Monocotyledons	Angiosperms
zma-MIR408a	Zea mays	Poaceae	Poales	Monocotyledons	Angiosperms
ptc-MIR408	Populus trichocarpa	Salicaceae	Salicales	Dicotyledons	Angiosperms
tae-MIR408	Triticum aestivum	Poaceae	Poales	Monocotyledons	Angiosperms
vvi-MIR408	Vitis vinifera	Vitaceae	Rhamnales	Dicotyledons	Angiosperms
sbi-MIR408	Sorghum bicolor	Poaceae	Poales	Monocotyledons	Angiosperms
aqc-MIR408	Aquilegia caerulea	Ranunculaceae	Ranales	Dicotyledons	Angiosperms
zma-MIR408b	Zea mays	Poaceae	Poales	Monocotyledons	Angiosperms
rco-MIR408	Ricinus communis	Euphorbiaceae	Euphorbiales	Dicotyledons	Angiosperms
aly-MIR408	Arabidopsis lyrata	Brassicaceae	Brassicales	Dicotyledons	Angiosperms
ahy-MIR408	Arachis hypogaea	Leguminosae	Rosales	Dicotyledons	Angiosperms
csi-MIR408	Citrus sinensis	Rutaceae	Rutales	Dicotyledons	Angiosperms
gma-MIR408d	Glycine max	Leguminosae	Rosales	Dicotyledons	Angiosperms
bdi-MIR408	Brachypodium distachyon	Poaceae	Poales	Monocotyledon	Angiosperms
ssp-MIR408d	Saccharum sp.	Gramineae	Cyperales	Monocotyledons	Angiosperms
ssp-MIR408a	Saccharum sp.	Gramineae	Cyperales	Monocotyledons	Angiosperms
gma-MIR408a	Glycine max	Leguminosae	Rosales	Dicotyledons	Angiosperms
gma-MIR408b	Glycine max	Leguminosae	Rosales	Dicotyledons	Angiosperms
gma-MIR408c	Glycine max	Leguminosae	Rosales	Dicotyledons	Angiosperms
mtr-MIR408	Medicago truncatula	Leguminosae	Rosales	Dicotyledons	Angiosperms
vun-MIR408	Vigna unguiculata	Leguminosae	Rosales	Dicotyledons	Angiosperms
dpr-MIR408	Digitalis purpurea	Scrophulariaceae	Scrophulariales	Dicotyledons	Angiosperms
mes-MIR408	Manihot esculenta	Euphorbiaceae	Euphorbiales	Dicotyledons	Angiosperms
cca-MIR408	Cynara cardunculus	Asteraceae	Campanulales	Dicotyledons	Angiosperms
lus-MIR408a	Linum usitatissimum	Linaceae	Linales	Dicotyledons	Angiosperms
nta-MIR408	Nicotiana tabacum	Solanaceae	Solanales	Dicotyledons	Angiosperms
hbr-MIR408a	Hevea brasiliensis	Euphorbiaceae	Euphorbiales	Dicotyledons	Angiosperms
hbr-MIR408b	Hevea brasiliensis	Euphorbiaceae	Euphorbiales	Dicotyledons	Angiosperms
mdm-MIR408a	Malus domestica	Rosaceae	Rosales	Dicotyledons	Angiosperms
mdm-MIR408b	Malus domestica	Rosaceae	Rosales	Dicotyledons	Angiosperms
mdm-MIR408c	Malus domestica	Rosaceae	Rosales	Dicotyledons	Angiosperms
mdm-MIR408d	Malus domestica	Rosaceae	Rosales	Dicotyledons	Angiosperms
cme-MIR408	Cucumis melo	Cueurbitaceae	Violales	Dicotyledons	Angiosperms
lja-MIR408	Lotus japonicus	Leguminosae	Rosales	Dicotyledons	Angiosperms
stu-MIR408a	Solanum tuberosum	Solanaceae	Solanales	Dicotyledons	Angiosperms
stu-MIR408b	Solanum tuberosum	Solanaceae	Solanales	Dicotyledons	Angiosperms
cpa-MIR408	Carica papaya	Caricaceae	Violales	Dicotyledons	Angiosperms
bra-MIR408	Brassica rapa	Brassicaceae	Brassicales	Dicotyledons	Angiosperms
ata-MIR408	Aegilops tauschii	Poaceae	Poales	Monocotyledons	Angiosperms
vca-MIR408	Vriesea carinata	Bromeliaceae	Bromeliales	Monocotyledons	Angiosperms
sly-MIR408	Solanum lycopersicum	Solanaceae	Solanales	Dicotyledons	Angiosperms
fve-MIR408	Fragaria vesca	Rutaceae	Rosales	Dicotyledons	Angiosperms
cas-MIR408	Camelina sativa	Brassicaceae	Capparineae	Dicotyledons	Angiosperms
aof-MIR408	Asparagus officinalis	Liliaceae	Liliflorae	Monocotyledons	Angiosperms
