# Supplementary material for: The Evolution and Functional Roles of miR408 and Its Targets in Plants
Source: Int J Mol Sci. 2022 Jan 4;23(1):530. doi: 10.3390/ijms23010530 (PMC8745667; doi:10.3390/ijms23010530)
Supplement: Supplementary file 1 [file ijms-23-00530-s001.zip › Table S4.xlsx]

## Sheet: Sheet1
Table S4 The distribution of plant miR408 mature member
miR408	Species	Familia	Ordo	Classis	Divisio
ppt-miR408a	Physcomitrella patens	Funariaceae	Bryales	Musci	Bryophyta
ppt-miR408b	Physcomitrella patens	Funariaceae	Bryales	Musci	Bryophyta
smo-miR408	Selaginella moellendorffii	Selaginellaceae	Selaginellales	Lycopodiinae	Pteridophyta
pta-miR408	Pinus taeda	Pinaceae	Pinales	Coniferopsida	Gymnospermae
pab-miR408	Picea abies	Abietoideae	Pinales	Coniferopsida	Gymnospermae
ath-miR408-5p	Arabidopsis thaliana	Brassicaceae	Capparineae	Dicotyledons	Angiosperms
ath-miR408-3p	Arabidopsis thaliana	Brassicaceae	Capparineae	Dicotyledons	Angiosperms
osa-miR408-5p	Oryza sativa	Poaceae	Poales	Monocotyledons	Angiosperms
osa-miR408-3p	Oryza sativa	Poaceae	Poales	Monocotyledons	Angiosperms
sof-miR408a	Saccharum officinarum	Poaceae	Poales	Monocotyledons	Angiosperms
sof-miR408b	Saccharum officinarum	Poaceae	Poales	Monocotyledons	Angiosperms
sof-miR408c	Saccharum officinarum	Poaceae	Poales	Monocotyledons	Angiosperms
sof-miR408d	Saccharum officinarum	Poaceae	Poales	Monocotyledons	Angiosperms
sof-miR408e	Saccharum officinarum	Poaceae	Poales	Monocotyledons	Angiosperms
zma-miR408a	Zea mays	Poaceae	Poales	Monocotyledons	Angiosperms
ptc-miR408-5p	Populus trichocarpa	Salicaceae	Salicales	Dicotyledons	Angiosperms
ptc-miR408-3p	Populus trichocarpa	Salicaceae	Salicales	Dicotyledons	Angiosperms
tae-miR408	Triticum aestivum	Poaceae	Poales	Monocotyledons	Angiosperms
vvi-miR408	Vitis vinifera	Vitaceae	Rhamnales	Dicotyledons	Angiosperms
sbi-miR408	Sorghum bicolor	Poaceae	Poales	Monocotyledons	Angiosperms
aqc-miR408	Aquilegia caerulea	Ranunculaceae	Ranales	Dicotyledons	Angiosperms
zma-miR408b-5p	Zea mays	Poaceae	Poales	Monocotyledons	Angiosperms
zma-miR408b-3p	Zea mays	Poaceae	Poales	Monocotyledons	Angiosperms
rco-miR408	Ricinus communis	Euphorbiaceae	Euphorbiales	Dicotyledons	Angiosperms
aly-miR408-5p	Arabidopsis lyrata	Brassicaceae	Capparineae	Dicotyledons	Angiosperms
aly-miR408-3p	Arabidopsis lyrata	Brassicaceae	Capparineae	Dicotyledons	Angiosperms
ahy-miR408-5p	Arachis hypogaea	Leguminosae	Rosales	Dicotyledons	Angiosperms
ahy-miR408-3p	Arachis hypogaea	Leguminosae	Rosales	Dicotyledons	Angiosperms
csi-miR408-5p	Citrus sinensis	Rutaceae	Rutales	Dicotyledons	Angiosperms
csi-miR408-3p	Citrus sinensis	Rutaceae	Rutales	Dicotyledons	Angiosperms
gma-miR408d	Glycine max	Leguminosae	Rosales	Dicotyledons	Angiosperms
bdi-miR408-5p	Brachypodium distachyon	Poaceae	Poales	Monocotyledon	Angiosperms
bdi-miR408-3p	Brachypodium distachyon	Poaceae	Poales	Monocotyledon	Angiosperms
ssp-miR408d	Saccharum sp.	Gramineae	Cyperales	Monocotyledons	Angiosperms
ssp-miR408a	Saccharum sp.	Gramineae	Cyperales	Monocotyledons	Angiosperms
gma-miR408a-5p	Glycine max	Leguminosae	Rosales	Dicotyledons	Angiosperms
gma-miR408a-3p	Glycine max	Leguminosae	Rosales	Dicotyledons	Angiosperms
gma-miR408b-5p	Glycine max	Leguminosae	Rosales	Dicotyledons	Angiosperms
gma-miR408b-3p	Glycine max	Leguminosae	Rosales	Dicotyledons	Angiosperms
gma-miR408c-5p	Glycine max	Leguminosae	Rosales	Dicotyledons	Angiosperms
gma-miR408c-3p	Glycine max	Leguminosae	Rosales	Dicotyledons	Angiosperms
mtr-miR408-5p	Medicago truncatula	Leguminosae	Rosales	Dicotyledons	Angiosperms
mtr-miR408-3p	Medicago truncatula	Leguminosae	Rosales	Dicotyledons	Angiosperms
vun-miR408	Vigna unguiculata	Leguminosae	Rosales	Dicotyledons	Angiosperms
dpr-miR408	Digitalis purpurea	Scrophulariaceae	Scrophulariales	Dicotyledons	Angiosperms
mes-miR408	Manihot esculenta	Euphorbiaceae	Euphorbiales	Dicotyledons	Angiosperms
cca-miR408	Cynara cardunculus	Asteraceae	Campanulales	Dicotyledons	Angiosperms
lus-miR408a	Linum usitatissimum	Linaceae	Linales	Dicotyledons	Angiosperms
nta-miR408	Nicotiana tabacum	Solanaceae	Solanales	Dicotyledons	Angiosperms
hbr-miR408a	Hevea brasiliensis	Euphorbiaceae	Euphorbiales	Dicotyledons	Angiosperms
hbr-miR408b	Hevea brasiliensis	Euphorbiaceae	Euphorbiales	Dicotyledons	Angiosperms
mdm-miR408a	Malus domestica	Rosaceae	Rosales	Dicotyledons	Angiosperms
mdm-miR408b	Malus domestica	Rosaceae	Rosales	Dicotyledons	Angiosperms
mdm-miR408c	Malus domestica	Rosaceae	Rosales	Dicotyledons	Angiosperms
mdm-miR408d	Malus domestica	Rosaceae	Rosales	Dicotyledons	Angiosperms
cme-miR408	Cucumis melo	Cueurbitaceae	Violales	Dicotyledons	Angiosperms
lja-miR408	Lotus corniculatus	Leguminosae	Rosales	Dicotyledons	Angiosperms
stu-miR408a-5p	Solanum tuberosum	Solanaceae	Solanales	Dicotyledons	Angiosperms
stu-miR408a-3p	Solanum tuberosum	Solanaceae	Solanales	Dicotyledons	Angiosperms
stu-miR408b-5p	Solanum tuberosum	Solanaceae	Solanales	Dicotyledons	Angiosperms
stu-miR408b-3p	Solanum tuberosum	Solanaceae	Solanales	Dicotyledons	Angiosperms
cpa-miR408	Carica papaya	Caricaceae	Violales	Dicotyledons	Angiosperms
bra-miR408-5p	Brassica rapa	Brassicaceae	Capparineae	Dicotyledons	Angiosperms
bra-miR408-3p	Brassica rapa	Brassicaceae	Capparineae	Dicotyledons	Angiosperms
ata-miR408-5p	Aegilops tauschii	Poaceae	Poales	Monocotyledons	Angiosperms
ata-miR408-3p	Aegilops tauschii	Poaceae	Poales	Monocotyledons	Angiosperms
vca-miR408-5p	Vriesea carinata	Bromeliaceae	Bromeliales	Monocotyledons	Angiosperms
vca-miR408-3p	Vriesea carinata	Bromeliaceae	Bromeliales	Monocotyledons	Angiosperms
sly-miR408	Solanum lycopersicum	Solanaceae	Solanales	Dicotyledons	Angiosperms
fve-miR408	Fragaria vesca	Rutaceae	Rosales	Dicotyledons	Angiosperms
cas-miR408	Camelina sativa	Brassicaceae	Capparineae	Dicotyledons	Angiosperms
aof-miR408	Asparagus officinalis	Liliaceae	Liliflorae	Monocotyledons	Angiosperms
Yellow, embryophyta plant; Green, pteridophyta plant; Blue, gymnospermae plant; Gray, angiosperms plant
