# Supplementary material for: The Evolution and Functional Roles of miR408 and Its Targets in Plants
Source: Int J Mol Sci. 2022 Jan 4;23(1):530. doi: 10.3390/ijms23010530 (PMC8745667; doi:10.3390/ijms23010530)
Supplement: Supplementary file 1 [file ijms-23-00530-s001.zip › Table S6.xlsx]

## Sheet: Sheet1
Table S6 Roles of miR408 and its target genes controlling plants growth and development in plant
Tissues	Species	Approach	Phenotype	Ref.
Leaf	Oryza sativa	miR408 overexpression	Reduced flag leaf angle	[20]
	Arabidopsis thaliana		Increased leaf area
	Nicotiana tabacum		Increased leaf area
	Arabidopsis thaliana		Significantly increased leaf area,	[21]
			Significantly increased rosette leaves area,
			Increased petiole length,
			Increased the contents of glucose in the rosette leaves
			Markedly increased leaf size	[22]
		T-DNA	Markedly reduced leaf size
		miR408 mutant
	Arabidopsis thaliana	miR408 overexpression	Increased leaf area	[23]
	Triticum aestivu	RNAi	Significantly reduced flag leaf angle	[24]
		against TaTOC1
Flower	Arabidopsis thaliana	miR408 overexpression	Significantly increased flower size	[21]
	Oryza sativa	UCL8 overexpression	The stigmas appear slightly smaller,	[26]
			Twisted anthers,
			Abnormal germination of pollen grains on stigma,
			Intact exine, thinner pollen intine
		miR408 overexpression	Intact pollen exine, thicker pollen intine
		OsUCL8 knocked out	Intact exine
		via CRISPR-Cas9 (ucl8)
Root	Arabidopsis thaliana	miR408 overexpression	Increased root length	[23]
Peduncle	Oryza sativa	miR408 overexpression	Increased the Peduncle diameter and the number of peduncle vascular bundles in main panicles	[25]
		UCL8 overexpression	Reduced the peduncle diameter and the number of peduncle vascular bundles in main panicles
Branch	Oryza sativa	miR408 overexpression	Increased primary and secondary branches
		RNAi against UCL8/ knock out OsUCL8 by CRISPR-Cas9 (ucl8)	Increased panicle branches
		UCL8 overexpression	Dramatically reduced the number of panicle branches
Seed	Oryza sativa	35S:miR408 OE	Slightly longer grains
			Increased grain number per panicle,
			significantly increased the 1,000-grain weight
		UCL8 overexpression	Dramatically reduced effective grains per panicles,
			Significantly reduced the 1,000-grain weight
		RNAi against UCL8/ knock out OsUCL8 by CRISPR-Cas9 (ucl8)	Increased 1,000-grain weight and the grain yield per plant
		miR408 overexpression	Larger seeds（manifesting a substantial increase in seed length and width, and a slight increase in thickness）,	[20]
			Increased the 1,000-grain weight
	Nicotiana tabacum		Larger seeds
	Arabidopsis thaliana		Larger seeds
		T-DNA plantacyanin mutant (pcy-1)/knock out plantacyanin by CRISPR-Cas9 (pcy-2)	higher germination (in both phyAOFF and phyAON),	[16]
			higher chlorophylls and their precursor protochlorophyllide in seedling,
			Higher greening rate (dark-germinated pcy-2 seedlings after exposure to white light for 24 h),
			Increased GENOMES UNCOUPLED 4/5 (GUN4/5), and PROTOCHLOROPHYLLIDE OXIDOREDUCTASE A/B/C (PORA/B/C),
			Increased GA3ox1, GA4, ABA
		Plantacyanin overexpression (iPCY-OX)	Significantly reduced the germination rate (in both phyAOFF and phyAON),
			Increased ABA1, NCED6, NCED9,
		miR408 overexpression	Higher germination (in both phyAOFF and phyAON),
			Higher greening rate and pigment contents,
			Stronger germination phenotype,
			Increased GA3ox1, GA4, ABA,
			Reduced ABA1, NCED6, NCED9,
		knock out miR408 by CRISPR-Cas9 (pcy-2)	Reduced germination,
		miR408-	Lower reening rate and pigment contents,
		silencing mutant (STTM-miR408)	Increased GA3ox1, GA2ox2, ABA1, NCED6, NCED9, GA4,
		double mutants PHYTOCHROME INTERACTING FACTOR 1 (pif1) and knock out miR408 by CRISPR-Cas9 (pcy-2)	Reduced germination rate compared to that of pif1(in both phyAOFF and phyAON),
		PIF1-OX	miR408-OX was able to partially rescue the germination defect of PIF1-OX,
		miR408-OX double overexpression
		PIF1-OX pcy	Increased the germination rate in both phyAOFF and phyAON
		miR408 overexpression	Significantly increased silique length,	[21]
			Reduced seed coat color
		Plantacyanin overexpression	Shorter siliques,
			Significantly reduced seeds number,
			Significantly reduced seed yield,
			Increased the silique number of inflorescence
		LAC13 overexpression	Shorter siliques,
			Significantly reduction of seeds number,
			Significantly reduction of seed yield,
			Increased the silique number of inflorescence
		miR408 overexpression	Increased seed weight and size	[22]
Yield	Oryza sativa	miR408 overexpression	Increased plot yield	[25]
		OsUCL8 knocked out	Increased effective grains,
		via CRISPR-Cas9 (ucl8)	Increased plot yield
		UCL8 overexpression	Reduced grain seed rate,	[26]
			Dramatically reduced the effective grains per panicle
		miR408 overexpression	Increased yield per plot	[20]
	Arabidopsis thaliana		Increased biomass and seed yield	[21]
Growth	Oryza sativa	miR408 overexpression	Grew slightly faster	[25]
		UCL8 overexpression	Semi-dwarf phenotypes
		miR408 overexpression	Increased plant height	[20]
	Arabidopsis thaliana		more vigorous growth
	Nicotiana tabacum		Superior vegetative growth,
			Increased fresh weight per area
	Arabidopsis thaliana		Significantly increased plant height,	[21]
			Grew rapidly and were morphologically larger,
			Increased plant height
	Triticumaestivum	RNAi against TaTOC1	Significantly reduced plant height	[24]
	Arabidopsis thaliana	miR408 overexpression	Increased vegetative growth and larger plants	[22]
Biomass	Arabidopsis thaliana	miR408 overexpression	Dramatically increased fresh weight and dry weight	[21]
			significantly higher fresh weight	[20]
		miR408 overexpression	Significantly increased fresh weight	[23]
		Plantacyanin overexpression	The F1 progenies exhibited significant reduction of fresh and dry weight	[21]
		LAC3 overexpression	The F1 progenies exhibited significant reduction of fresh and dry weight
		miR408 overexpression	fresh weight (FW) and dry weight (DW) of the whole plant and specific leaves were markedly higher,	[22]
			Increased DW/FW ratio
		T-DNA	Smaller,
		miR408 mutant	FW and DW of the whole plant and specific leaves markedly lower
Senescence	Arabidopsis thaliana	miR408 overexpression	Enhanced senescence
		T-DNA	Senescence was retarded
		miR408 mutant
Heading	Triticumaestivum	miR408 overexpression	Early-heading phenotype	[24]
		RNAi against TaTOC1	Early-heading phenotype
Photosynthesis	Oryza sativa	miR408 overexpression	A slight increase in the amount of plastocyanin (PC) both in the panicles and flag leaves,	[25]
			Upregulated the photosynthetic rate and the photosynthetic electron transport rate,
			Accumulate more sugars in the leaves and panicles
		UCL8 overexpression	Reduced plastocyanin (PC) abundance,
			The photosynthetic rate and the photosynthetic electron transport rate were indeed downregulated,
			Reduced the sugar content of plants
		miR408 overexpression	Chlorophyll content was all significantly increased, Increased the net photosynthetic rate (NPR),	[20]
			The fitting parameters the maximum NPR (Pnmax) and light saturation point (Isat) increased with dark respiration rate (Rd) and light compensation point (Ic) reduced,
			Significantly increased plastocyanin (PC) levels,
			Increased Cu level in the chloroplast,
			PAA1 and PAA2 are significantly up-regulated
	Arabidopsis thaliana		Significantly increased chlorophyll content,
			Significantly increased plastocyanin (PC) levels,
			Increased relative Cu level in the chloroplast,
			PAA1 and PAA2 are significantly up-regulated,
			Increased the linear electron transport between PSII and PSI
	Nicotiana tabacum		Significantly increased chlorophyll content,
			Increased NPR,
			Increased the maximum NPR (Pnmax) and light saturation point (Isat),
			Reduced the dark respiration rate (Rd) and light compensation point (Ic),
			Higher capacity for CO2 fixation, without corresponding increases in respiration,
			Significantly increased ΦPSII and ETR,
			Significantly reduced NPQ values,
			Reduced level of1-qP,
			Reduced the PSI donor side,
			Significantly increased plastocyanin (PC) levels,
			Increased Cu level in the chloroplast,
			Significantly increased PAA1 and PAA2
	Arabidopsis thaliana		Higher levels of chloroplastic copper content and plastocyanin (PC) expression,	[21]
			Significantly increased net photosynthetic rate,
			Significantly increased FNRs (ATLFNR1 and ATLFNR2),
			Increased chloroplastic copper
			Reduced the chlorophyll and protein content	[22]
		T-DNA	Increased the chlorophyll and protein content
		miR408 mutant
Salvianolic Acid B	Salvia miltiorrhiza	T-DNA	Increased RA, SalB,	[17]
Synthesis		miR408 mutant	Increased total phenolics, total flavonoids,
			Increased SmTAT, SmPAL2, SmC4H1, Sm4CL1, SmHPPR1,
			Decreased anthocyanin content
		LAC3 overexpression	Increased RA, SalB,
			Increased total phenolics, total flavonoids,
			Increased SmTAT, Sm4CL1, Sm4CL2,
			Decreased anthocyanin content,
			Decreased lignin content
